# Supplementary material for: Transcriptome and Metabolome Profiling Unveil Pigment Formation Variations in Brown Cotton Lines (Gossypium hirsutum L.)
Source: Int J Mol Sci. 2023 Mar 9;24(6):5249. doi: 10.3390/ijms24065249 (PMC10049672; doi:10.3390/ijms24065249)
Supplement: Supplementary file 1 [file ijms-24-05249-s001.zip]

Archive with 1 entries (1 files):
- ijms-2233301-supplementary.pdf
